# Supplementary material for: Resistance Index of the Superior Mesenteric Artery: Correlation With Lactate Concentration and Kinetics Prediction After Cardiac Surgery
Source: Front Med (Lausanne). 2021 Nov 24;8:762376. doi: 10.3389/fmed.2021.762376 (PMC8651699; doi:10.3389/fmed.2021.762376)
Supplement: Supplementary file 3 [file Table_2.XLSX]

## Sheet: 67
患者编号	床号	Patient-ID	sex	Age(years)	Diagnosis	ICU Length of Stay(d)	BMI(kg/m2)	EF-preop(%)	EURO-II(%)	APACHEII	SOFA	CPB(min)	Cross-clamp time (min)	HR(bpm)	CVP(mmHg)	SMA-PSV(cm/s)	SMA-EDV(cm/s)	SMA-RI	admission-Lactate concentration(mmol/L)	2h-Lactate concentration(mmol/L)	2h-Lactate kinetics	6h-Lactate concentration(mmol/L)	6h-Lactate kinetics	12h-Lactate concentration(mmol/L)	12h-Lactate kinetics	systolic blood pressure(mmHg)	diastolic blood pressure(mmHg)	mean arterial pressure(mmHg)	velocity time interval(cm/s)	adrenaline (µg/kg/min)	norepinephrine (µg/kg/min)	FiO2(%)	PEEP(cmH2O)	SPO2%	Perfusion index	PH	PO2(mmHg)	PCO2(mmHg)	HGB(g/L)	ScvO2(%)	GAP(mmHg)	Mechanical Ventilation	CRRT	Mechanical Ventilation duration(d)
		1	Male	47	MVR	3	22.84	47	1.91	12	7	97	72	76	9	86.5	29.3	0.661272	7.3	4.7012	0.356	3.2996	0.548	2.2	0.69863	108	57	74	19.4	0.1	0.2	35	5	98	0.33	7.42	83.4	41.3	104	73	4.2	yes	no	2
46	A17	2	Male	52	TVR	3	23.63	63	1.66	13	6	85	63	88	8	96.3	27.9	0.71028	2.9	2.6013	0.103	1.6008	0.448	1.3	0.551724	131	70	90.3333	18.4	0	0.09	30	5	100	1.9	7.43	112	37.3	112	74	2.6	yes	no	2
		3	Female	62	CABG	4	20.76	49	3.54	17	8	97	69	84	10	101	28	0.722772	2.6	1.9006	0.269	1.5002	0.423	2.1	0.192308	104	58	73.3333	14.7	0.02	0.07	35	5	99	0.09	7.39	102	38.1	105	78	3.6	yes	no	2
4	A18	4	Male	48	TVR	2	19.81	48	2.25	13	6	85	64	95	7	101	25.9	0.743564	2.2	1.9008	0.136	1.9998	0.091	1.5	0.318182	140	84	102.667	19	0	0.16	35	5	98	1.2	7.49	136	33.3	100	74.5	3.2	yes	no	1
36	A16	5	Male	52	CABG	7	27.14	46	2.71	12	7	87	61	86	8	65.8	16.34	0.751672	3.6	3.8016	-0.056	1.9008	0.472	1.4	0.611111	110	69	82.6667	16.4	0	0.12	30	5	99	1.6	7.42	94	37.6	104	71.2	4.5	yes	no	5
13	B1金建华	6	Male	66	MVR	4	25.35	54	1.43	24	11	76	56	109	3	79.4	19.6	0.753149	3.9	3.2019	0.179	2.6013	0.333	1.1	0.717949	142	78	99.3333	14.5	0	0.06	31	5	99	4.9	7.48	165	36.4	107	75.9	4.6	yes	yes	3
15	葛秀莲A1	7	Female	70	MVR	7	25.8	64	0.92	20	8	96	73	82	9	86.3	21	0.756663	4.5	2.3985	0.467	1.899	0.578	1.6	0.644444	104	59	74	13.2	0	0.09	21	6	98	0.42	7.443	80.3	39.7	97	76.3	3.5	yes	no	5
11	廖会清	8	Female	49	CABG	3	21.55	70	2.04	13	7	79	58	80	5	144.9	33.2	0.770876	2.6	2.3998	0.077	2.1996	0.154	2	0.230769	144	69	94	12.9	0	0.06	35	5	100	4.3	7.486	138	35	88	69.4	3.1	yes	no	2
18	赵国瑛	9	Female	71	TVR	6	23.83	62	2.3	25	9	81	54	91	7	82.4	19.2	0.76699	3.7	4.3993	-0.189	3.5002	0.054	2.9	0.216216	166	67	100	15.9	0	0.909	30	6	95	1.5	7.443	119	34.4	91	64.8	3.7	yes	no	4
30	A12（朱庆林）	10	Male	70	CABG	11	19.92	48	6.91	18	9	112	79	96	6	131	28.2	0.784733	3.8	3.1996	0.158	2.4016	0.368	1.4	0.631579	117	53	74.3333	19.3	0	0.04	35	5	98	0.57	7.36	82.6	46.1	11.6	88.3	4.2	yes	yes	9
39	A15（苏航）	11	Male	21	TVR	3	22.86	72	1.66	23	6	83	57	111	8	57.7	11.58	0.799307	5.5	4.8015	0.127	3.102	0.436	1.8	0.672727	133	64	87	21.6	0.167	0.178	30	5	100	0.24	7.383	102	48.3	12.5	77.7	0.9	yes	no	2
21	A16	12	Male	39	CABG	13	25.88	64	1.17	19	6	96	71	64	7	154.4	31	0.799223	3.2	2.9984	0.063	2.8	0.125	1.6	0.5	154	68	96.6667	12.2	0	0.16	40	5	99	1.7	7.411	120	414	151	81	6.6	yes	yes	8
27	A12	13	Female	47	CABG	4	22.48	63	1.7	14	7	76	56	98	6	118	23.6	0.8	2.8	2.3996	0.143	1.9012	0.321	1.3	0.535714	114	64	80.6667	14	0	0.2	35	5	100	1.5	7.432	101	40.4	106	68	2.7	yes	no	3
41	A8（容观普）	14	Male	72	AVR	5	22.04	33	4.52	26	11	86	71	83	8	101.02	19.1	0.810929	4.9	4.6991	0.041	3.1017	0.367	2.2	0.55102	132	53	79.3333	16.21	0	0.08	30	5	96	2.4	7.51	101	32.8	84	68	3.6	yes	yes	3
33	B18	15	Male	36	TVR	3	21.2	71	1.66	13	8	84	62	74	5	112.8	20.9	0.814716	2.7	2.5002	0.074	2.3004	0.148	1.8	0.333333	134	76	95.3333	15.5	0	0.26	35	5	100	1.7	7.419	169	33.9	108	65	3.8	yes	no	2
26	A16（周木华）	16	Female	33	TVR	3	25.35	73	2.06	11	6	74	52	89	8	84.4	14.8	0.824645	2.4	2.5992	-0.083	2.1	0.125	2.4	0	127	83	97.6667	8.8	0	0.06	40	5	100	1.5	7.5	118	37.2	8.8	72.6	4.9	yes	no	2
		17	Female	56	CABG	6	24.86	58	2.79	16	8	81	62	71	8	140.2	24.9	0.822397	2.9	2.6013	0.103	1.8009	0.379	1.7	0.413793	127	72	90.3333	17.3	0.02	0.04	40	5	99	1	7.476	71.2	36.2	101	70.4	4	yes	no	4
28	A7(徐桂兰）	18	Female	60	TVR	11	20.83	43	3.92	17	8	117	89	91	11	144.86	25.24	0.825763	14.6	12.2056	0.164	7.3	0.5	3.1	0.787671	120	58	78.6667	30.9	0.2	0.1	35	5	99	0.63	7.332	92.8	43.4	124	76.3	2.7	yes	yes	9
5	A1高维钺	19	Male	76	CABG	13	24.34	29	5.79	23	10	104	87	79	10	134.5	23.3	0.826766	3.7	2.8009	0.243	1.5984	0.568	1.5	0.594595	130	60	83.3333	18	0	0.22	30	5	100	1.6	7.49	159	44.1	107	71	3.8	yes	yes	10
10	A12	20	Male	64	TVR	6	25.93	62	1.64	16	9	72	49	96	8	129.1	22.3	0.827266	2.3	3.1004	-0.348	1.8998	0.174	1.5	0.347826	138	67	90.6667	12.8	0.05	0.05	25	5	97	2.5	7.42	91	41	115	59.7	6	yes	no	5
25	肖玉文	21	Male	59	MVR	9	23.74	62	1.57	15	8	102	78	72	6	149.5	24.9	0.833445	2.1	2.5998	-0.238	1.2999	0.381	1.2	0.428571	161	91	114.333	18.5	0	0.02	25	6	100	1.2	7.446	78.8	39.6	134	69	4.2	yes	no	7
34	吕希国	22	Male	74	CABG	11	23.19	48	2.51	22	11	98	76	82	7	98.9	15.2	0.846309	2.7	3.3993	-0.259	1.9008	0.296	3.1	-0.148148	95	60	71.6667	15.8	0.1	0.1	25	5	98	0.76	7.361	104	44	12.9	61.2	6.3	yes	yes	9
29	A5（张卫）	23	Male	49	AVR	4	22.8	52	3.36	11	6	89	70	91	7	112.9	15.8	0.860053	3.2	4.8	-0.5	3.5008	-0.094	1.2	0.625	120	69	86	11	0.084	0.082	40	7	49	2.3	2.4	78	49	13	62.3	5	yes	no	3
19	A7 王连营	24	Male	61	MVR	5	23.6	70	1.18	13	7	94	71	72	4	123.6	16.1	0.869741	2.1	3.3999	-0.619	2.7993	-0.333	1.2	0.428571	113	59	77	11.3	0	0.11	40	5	92.3	3.4	7.429	92.3	32.3	118	66.2	6.1	yes	no	4
22	5床	25	Male	53	M+TVR	8	20.8	49	5.17	9	7	105	83	95	6	94.1	11.8	0.874601	3.6	4.5	-0.25	1.9008	0.472	1.2	0.666667	121	68	85.6667	13.1	0	0.04	35	5	97	4.6	7.463	91.7	40.8	145	64.3	5.5	yes	no	6
40	A9（张弛）	26	Male	53	MVR	4	19.8	61	2.58	13	10	132	103	93	10	57.3	7.03	0.877312	14	13.398	0.043	15.484	-0.106	7.3	0.478571	115	65	81.6667	13.1	0	0.24	50	5	93	1.4	7.514	66.1	37.8	102	66.1	4.9	yes	no	3
12	A12	27	Male	47	AVR	5	27.1	45	1.91	12	7	92	71	85	5	168.9	20.7	0.877442	4.7	5.4379	-0.157	4.3992	0.064	3.4	0.276596	110	69	82.6667	21.3	0	0.33	40	5	97	2	7.514	72.9	29.7	139	77	3.5	yes	no	4
20	B1 吴志钢	28	Male	63	MVR	5	25.4	59	3.51	15	8	89	73	120	13	79.1	9.54	0.879393	3.6	4.2984	-0.194	3.2004	0.111	1.1	0.694444	81	48	59	11.3	0.3	0.5	30	5	100	0.58	7.42	126	33.6	112	56.4	7.1	yes	no	4
		29	Male	63	CABG	8	25.8	62	2.67	17	8	105	79	88	4	122.4	14.9	0.878268	5.6	5.9024	-0.054	3.7016	0.339	1.9	0.660714	113	50	71	11.3	0.02	0.08	21	5	96	3.3	7.48	79	32.3	119	75.6	5.2	yes	no	7
38	B5（阎金荣）	30	Female	72	TVR	13	21.6	48	5.52	23	11	94	71	76	8	233.5	26.4	0.886938	3.6	5.6988	-0.583	4.8996	-0.361	2.5	0.305556	146	57	86.6667	17	0	0	30	5	100	5.5	7.389	78.4	32.7	9.8	63.4	5.6	yes	yes	11
16	A3谭美云	31	Female	58	AVR	6	23.8	52	2.06	13	7	108	82	89	7	176.7	19.6	0.889078	6.1	6.9662	-0.142	4.88	0.2	1.1	0.819672	126	70	88.6667	32	0	0.02	30	5	100	0.76	7.379	108	38.6	117	82.9	3.1	yes	no	5
		32	Female	58	CABG	5	19.9	66	2.06	12	8	104	85	89	7	176.7	19.6	0.889078	6.1	5.1972	0.148	2.5986	0.574	1.3	0.786885	126	70	88.6667	11.5	0.08	0.08	30	5	100	0.76	7.37	108	38.6	117	63.9	3.1	yes	no	4
		33	Female	79	AVR+TVR+CABG	21	22.9	44	8.55	24	12	117	93	80	8	156	17.3	0.889103	2.8	2.3744	0.152	1.582	0.435	1.6	0.428571	114	64	80.6667	12.3	0.04	0.03	40	6	100	0.6	7.41	114	37.9	113	62.8	7.4	yes	yes	18
3	A18	34	Male	50	AVR	6	25.9	62	1.45	16	8	104	77	97	8	110.2	12.2	0.889292	12	13.284	-0.107	9.852	0.179	3.1	0.741667	174	101	125.333	20	0	0.11	40	5	97	0.8	7.593	98.4	44.8	81	68	6.3	yes	no	5
23	A18 刘永青	35	Male	62	AVR	9	22.5	45	2.62	15	9	96	79	98	10	110.8	12.2	0.889892	4.6	5.0508	-0.098	3.9974	0.131	1.5	0.673913	144	70	94.6667	20	0	0.23	70	10	93	2.7	7.385	80.4	48.5	116	74	3.8	yes	yes	8
1	B9	36	Male	57	AVR	7	22	47	2.71	14	8	102	87	82	5	113.9	12.1	0.893766	4.9	5.6007	-0.143	4.5913	0.063	1.9	0.612245	113	55	74.3333	17.1	0	0.43	40	5	100	0.34	7.41	105	39.5	95	71	5	yes	no	6
6	张云	37	Male	63	AVR	13	21.2	29	6.42	18	9	94	70	92	10	147.8	15.6	0.894452	6.3	6.5583	-0.041	4.8888	0.224	2.6	0.587302	91	57	68.3333	8.5	0	0	30	5	97	0.6	7.345	103	46.1	125	53.8	6.6	yes	no	11
17	陈焕田	38	Male	63	AVR	8	25.4	53	1.76	16	8	84	72	98	9	73.5	7.86	0.893061	2.8	2.6852	0.041	2.9148	-0.041	1.2	0.571429	92	78	82.6667	9	0.08	0.074	40	5	100	0.24	7.389	72.4	39.2	112	58.6	8	yes	no	7
31	A2（郝爱贤）	39	Female	69	AVR+TVR	17	24.9	44	15.09	23	10	127	95	111	5	135.2	14.1	0.89571	9.7	18.0129	-0.857	10.3887	-0.071	4.6	0.525773	157	58	91	12.5	0.15	1.3	30	6	100	0.45	7.37	159	42.4	97	75.9	2	yes	yes	14
37	A7（张跃超）	40	Male	48	TVR	7	20.8	63	1.66	16	11	62	48	109	9	198	19.8	0.9	13.7	12.0971	0.117	9.3023	0.321	3.5	0.744526	142	76	98	15	0.03	0.05	35	6	97	1.8	7.3	97.3	46.7	11	63.9	5.5	yes	yes	6
8	A8 于长江	41	Male	43	AVR	8	24.3	46	2.41	18	9	73	45	85	8	140	12.9	0.907857	3.2	3.9264	-0.227	3.6064	-0.127	1.3	0.59375	107	59	75	8.7	0	0.32	45	8	95	0.98	7.53	71.1	33.7	93	56.9	7.5	yes	no	6
7	高玉艳	42	Female	55	CABG	9	25.9	71	2.06	15	9	69	50	84	11	109	10	0.908257	11	14.784	-0.344	9.284	0.156	4.1	0.627273	101	30	53.6667	7.9	0	1.1	35	5	100	0.1	7.38	124	39.3	103	53.8	8.3	yes	no	8
9	B5光和田	43	Male	66	PAH	16	23.7	64	18.53	21	12	175	130	82	7	140.2	12.8	0.908702	6.3	6.8985	-0.095	5.8023	0.079	2.7	0.571429	119	58	78.3333	17.8	0	0	35	5	99	3.8	7.43	101	42.6	118	87	1.3	yes	yes	14
		44	Female	71	Left atrial myxoma	4	23.2	64	2.3	16	9	56	23	99	8	132.4	32.5704	0.754	2.9	2.5665	0.115	1.6182	0.442	1.7	0.413793	149	88	108.333	13.4	0	0.04	30	5	100	0.85	7.479	76	34.6	107	64.9	6.2	yes	no	3
		45	Male	58	CABG	3	23.4	56	1.66	12	7	97	75	92	9	139.1	27.9591	0.799	3.5	3.542	-0.012	2.5305	0.277	3.7	-0.0571429	124	66	85.3333	12.8	0	0.108	35	5	100	0.55	7.413	157	42.7	119	71.5	8.5	yes	no	2
		46	Female	51	AVR	6	20.6	48	3.63	14	7	114	79	93	6	139.5	18.7	0.86595	8.3	9.8189	-0.183	6.3329	0.237	3.6	0.566265	106	64	78	11.3	0.1	0.2	40	6	100	1.9	7.512	224	35.2	119	72.5	6.7	yes	no	5
		47	Female	76	CABG	5	19.8	48	3.11	16	11	96	74	93	7	135.3	16.9125	0.875	6.3	8.1837	-0.299	6.1866	0.018	2.9	0.539683	108	61	76.6667	11.6	0.07	0.18	40	5	100	0.33	7.401	97.6	41.2	132	70.3	7.8	yes	no	4
		48	Male	64	avr+CABG	6	19.4	46	5.01	14	8	109	86	94	6	139.5	18.7	0.86595	4.3	5.9383	-0.381	4.902	-0.14	3.4	0.209302	129	89	102.333	10.6	0.04	0.11	40	6	100	0.21	7.48	177	30.7	111	77	9.4	yes	no	5
		49	Male	57	CABG	6	22.9	46	2.25	17	9	134	94	100	8	138.7	15.9505	0.885	5.7	6.5322	-0.146	3.7164	0.348	1.8	0.684211	155	65	95	12.7	0.043	0.024	35	5	95	0.34	7.307	64.6	54.3	100	81.8	2.4	yes	no	4
		50	Female	50	TVR	5	23.1	47	10.43	14	9	167	108	124	8	104.5	11.913	0.886	7	8.6	0.042	7.6	-0.074	2	0.714286	110	62	78	14.8	0.061	0.064	35	5	100	0.19	7.37	102	35	119	74.3	5	yes	no	4
		51	Female	58	CABG	11	22.4	47	3.66	13	6	96	74	116	7	112.9	12.7577	0.887	3.5	5.2745	-0.507	3.514	-0.004	1.4	0.6	120	65	83.3333	10.9	0	0.192	40	5	100	1.1	7.457	149	39.9	93	71.4	6.5	yes	yes	10
		52	Male	69	CABG	19	22.8	42	2.34	19	11	117	94	90	10	102.7	10.4754	0.898	4.8	7.0272	-0.464	5.2944	-0.103	3.2	0.333333	112	58	76	11.1	0.04	0.074	40	5	100	0.44	7.417	157	38.1	111	58	7.1	yes	no	16
		53	Male	77	TVR+CABG	15	21.5	51	5.22	23	12	133	85	96	13	117.8	11.6622	0.901	11.3	12.6447	-0.119	9.7293	0.139	3.8	0.663717	103	72	82.3333	10.6	0.04	0.25	40	5	99	0.7	7.211	87.1	44.6	105	83.3	0.6	yes	yes	13
54		54	Male	47	TVR	3	19.8	61	1.66	13	7	81	64	94	9	88.5	24.8	0.719774	3.9	2.8977	0.257	2.1138	0.458	2.4	0.384615	113	61	78.3333	12.5	0.104	0.146	40	5	100	0.47	7.39	109	41.7	88	60.7	5.3	yes	no	2
55		55	Male	61	CABG	6	20.6	52	1.17	15	11	87	69	73	10	116.8	28.1488	0.759	4.1	3.4194	0.166	2.9766	0.274	2.6	0.365854	118	66	83.3333	12.8	0	0.11	40	5	98	1.2	7.398	93.5	47.7	96	69.3	5	yes	no	5
56		56	Female	49	MVR	4	23.5	64	3.36	16	8	85	69	76	8	151.3	34.4964	0.772	2.8	2.408	0.14	2.2232	0.206	1.9	0.321429	126	70	88.6667	14.2	0	0.38	40	5	99	1.3	7.413	94	43.3	108	65.3	6.9	yes	no	3
57		57	Male	69	cabg	8	22.9	57	1.43	13	7	128	95	102	10	82.2	18.1	0.779805	3.2	3.2256	-0.008	1.856	0.42	2.7	0.15625	120	59	79.3333	13.7	0.1	0.167	40	5	100	2	7.464	86.5	36.9	101	72.9	6.7	yes	no	7
58		58	Male	63	avr	7	23.8	47	7.07	15	9	91	61	82	8	142.6	30.8016	0.784	4.7	4.1031	0.127	3.5673	0.241	1.7	0.638298	101	69	79.6667	13.1	0.04	0.31	40	5	100	2.2	7.502	100	35.3	105	66.4	6.4	yes	yes	6
59		59	Male	46	MVR	2	21.7	67	1.18	8	7	107	76	78	7	120	25.6	0.786667	5.1	4.1208	0.192	3.3048	0.352	1.7	0.666667	118	58	78	12.4	0	0.11	40	5	99	1	7.448	109	38.8	103	61.6	6.6	yes	no	1
60		60	Female	58	AVR	4	23.8	45	2.21	10	6	95	79	92	10	154.8	31.734	0.795	5.9	5.369	0.09	4.3247	0.267	1.3	0.779661	109	63	78.3333	11.9	0	0.17	40	5	99	1.1	7.486	118	35.5	97	82.8	3.3	yes	no	3
61		61	Male	76	CABG	4	24.1	42	6.07	14	9	118	84	98	8	144.1	28.2436	0.804	11.4	9.1086	0.201	6.0648	0.468	3.1	0.72807	155	59	91	12.4	0.05	0.13	40	5	96	1.3	7.371	99.3	44.9	111	73.5	3.9	yes	no	3
62		62	Female	63	cabg	5	23.1	56	2.83	13	9	105	72	118	7	137.4	19.3734	0.859	4.9	5.39	-0.1	3.0674	0.374	2.7	0.44898	135	58	83.6667	11.8	0	0.33	40	5	100	0.77	7.36	111	36.3	109	80.1	3.6	yes	no	4
63		63	Male	66	CABG	11	23.4	42	6.1	19	8	98	75	97	10	113.5	15.663	0.862	3.6	3.7548	-0.043	2.1312	0.408	1.7	0.527778	116	61	79.3333	11.4	0.05	0.18	40	5	99	0.56	7.302	185	40.9	132	88.3	5.1	yes	yes	9
64		64	Male	61	MVR+TVR	8	22.7	47	3.81	17	13	113	87	104	11	147.2	16.192	0.89	4.1	4.2599	-0.039	3.2144	0.216	1.8	0.560976	132	62	85.3333	10.7	0.11	0.25	40	5	98	0.11	7.34	63	51	115	76.1	4.4	yes	no	7
65		65	Male	58	MVR	7	21.6	55	1.31	16	13	136	97	108	12	192.6	20.4156	0.894	6.9	7.8729	-0.141	6.1686	0.106	1.4	0.797101	104	40	61.3333	13.5	0.06	0.437	35	5	100	0.26	7.38	77.9	44.3	115	71.3	7.5	yes	no	6
		66	Female	36	PAH	10	22.4	49	10.81	19	14	114	48	136	8	94.5	9.6	0.898413	3.1	3.6	-0.16129	4.3	-0.387097	2.8	0.0967742	92	64	73.3333	10.5	0.048	0.13	45	6	97	1.1	7.344	90.3	47.8	117	72.2	4.9	yes	yes	5
		67	Female	42	MVR	7	21.6	66	9.71	14	9	89	63	100	10	101.2	9.1	0.910079	7.5	9.7	-0.293333	11.21	-0.494667	4.5	0.4	104	52	69.3333	10.2	0.05	0.22	35	5	100	0.5	7.355	167	40.1	112	79.7	3.2	yes	no	5
